# Supplementary material for: Can alpine plant species “bank” on conservation?: Using artificial aging to understand seed longevity
Source: Appl Plant Sci. 2022 Sep 30;10(5):e11493. doi: 10.1002/aps3.11493 (PMC9575086; doi:10.1002/aps3.11493)
Supplement: Supplementary file 1 — Appendix S1. Data set of raw germination results. [file APS3-10-e11493-s002.xlsx]

## Sheet: Alpine_germ
Seglias—Applications in Plant Sciences 2022 10(5)—Data Supplement S1
DOI 10.1002/aps3.11493
APPENDIX S1. Data set of raw germination results.
Species	Population	Strat Length	Inc Temp	Replicate	2019-03-08	2019-03-15	2019-03-22	2019-03-29	2019-04-05	2019-04-19	2019-04-26	2019-05-10	2019-05-17	2019-05-19	2019-05-21	2019-05-23	2019-05-25	2019-05-27	2019-05-28	2019-05-29	2019-05-31	2019-06-02	2019-06-04	2019-06-06	2019-06-08	2019-06-10	2019-06-12	2019-06-14	Total Germ	Viable	Dead	Total Viable	VAG
Castilleja puberula	Beaver Creek	12	20/10	1			5			1		1	1	1															9	3	4	12	0.75
Castilleja puberula	Beaver Creek	12	20/10	2		2				1	1		2	2	1														9	6	1	15	0.6
Castilleja puberula	Beaver Creek	12	20/10	3		2				2		2		1															7	8	1	15	0.466667
Castilleja puberula	Beaver Creek	12	20/10	4		1				3		2		2	1														9	6	1	15	0.6
Castilleja puberula	Beaver Creek	6	20/10	1								1		3				1											5	11	0	16	0.3125
Castilleja puberula	Beaver Creek	6	20/10	2							2			2	1														5	10	2	15	0.333333
Castilleja puberula	Beaver Creek	6	20/10	3							2			1	1					1									5	10	1	15	0.333333
Castilleja puberula	Beaver Creek	6	20/10	4							1	1		2															4	12	0	16	0.25
Castilleja puberula	Beaver Creek	2	20/10	1										1															1	14	0	15	0.0666667
Castilleja puberula	Beaver Creek	2	20/10	2										3															3	12	1	15	0.2
Castilleja puberula	Beaver Creek	2	20/10	3										1															1	13	2	14	0.0714286
Castilleja puberula	Beaver Creek	2	20/10	4										4															4	12	0	16	0.25
Castilleja puberula	Beaver Creek	0	20/10	1																									0	15	1	15	0
Castilleja puberula	Beaver Creek	0	20/10	2																									0	16	0	16	0
Castilleja puberula	Beaver Creek	0	20/10	3																									0	15	1	15	0
Castilleja puberula	Beaver Creek	0	20/10	4																									0	14	2	14	0
Castilleja puberula	Beaver Creek	12	15/6	1						1		2							1		2	2							8	7	1	15	0.533333
Castilleja puberula	Beaver Creek	12	15/6	2				1				1							1			2	2		1				8	7	1	15	0.533333
Castilleja puberula	Beaver Creek	12	15/6	3								2	2								3	2	2						11	3	2	14	0.785714
Castilleja puberula	Beaver Creek	12	15/6	4					1			2	1						2			3							9	6	1	15	0.6
Castilleja puberula	Beaver Creek	6	15/6	1																		1							1	13	1	14	0.0714286
Castilleja puberula	Beaver Creek	6	15/6	2								1							3				2						6	10	1	16	0.375
Castilleja puberula	Beaver Creek	6	15/6	3																		2	3						5	10	1	15	0.333333
Castilleja puberula	Beaver Creek	6	15/6	4															1						1	1			3	13	0	16	0.1875
Castilleja puberula	Beaver Creek	2	15/6	1																		2	2						4	12	0	16	0.25
Castilleja puberula	Beaver Creek	2	15/6	2																		1			2				3	13	1	16	0.1875
Castilleja puberula	Beaver Creek	2	15/6	3																		1	1						2	14	0	16	0.125
Castilleja puberula	Beaver Creek	2	15/6	4																									0	15	1	15	0
Castilleja puberula	Beaver Creek	0	15/6	1																									0	15	1	15	0
Castilleja puberula	Beaver Creek	0	15/6	2																									0	15	0	15	0
Castilleja puberula	Beaver Creek	0	15/6	3																									0	16	0	16	0
Castilleja puberula	Beaver Creek	0	15/6	4																								1	1	14	1	15	0.0666667
Castilleja puberula	Guanella Pass	12	20/10	1						6	1	6	1	1															15	1	1	16	0.9375
Castilleja puberula	Guanella Pass	12	20/10	2						2	1	9		2															14	2	0	16	0.875
Castilleja puberula	Guanella Pass	12	20/10	3						1	1	7	4	3															16	0	0	16	1
Castilleja puberula	Guanella Pass	12	20/10	4					1		2	4	1	8															16	0	0	16	1
Castilleja puberula	Guanella Pass	6	20/10	1										4															4	12	0	16	0.25
Castilleja puberula	Guanella Pass	6	20/10	2								1		4	1		1												7	8	1	15	0.466667
Castilleja puberula	Guanella Pass	6	20/10	3										5	1														6	10	0	16	0.375
Castilleja puberula	Guanella Pass	6	20/10	4								1		3	1														5	9	2	14	0.357143
Castilleja puberula	Guanella Pass	2	20/10	1										1	2														3	13	0	16	0.1875
Castilleja puberula	Guanella Pass	2	20/10	2										8															8	8	0	16	0.5
Castilleja puberula	Guanella Pass	2	20/10	3										4	1	1													6	8	0	14	0.428571
Castilleja puberula	Guanella Pass	2	20/10	4										4		2													6	10	0	16	0.375
Castilleja puberula	Guanella Pass	0	20/10	1																									0	16	0	16	0
Castilleja puberula	Guanella Pass	0	20/10	2																									0	16	0	16	0
Castilleja puberula	Guanella Pass	0	20/10	3																									0	16	0	16	0
Castilleja puberula	Guanella Pass	0	20/10	4																									0	16	0	16	0
Castilleja puberula	Guanella Pass	12	15/6	1								2							7		3		2						14	2	0	16	0.875
Castilleja puberula	Guanella Pass	12	15/6	2									1						6		4			1					12	4	0	16	0.75
Castilleja puberula	Guanella Pass	12	15/6	3															8		1	3		1					13	1	2	14	0.928571
Castilleja puberula	Guanella Pass	12	15/6	4							1	2							8			1	1						13	3	0	16	0.8125
Castilleja puberula	Guanella Pass	6	15/6	1																			2		2		1		5	10	1	15	0.333333
Castilleja puberula	Guanella Pass	6	15/6	2																				2					2	14	0	16	0.125
Castilleja puberula	Guanella Pass	6	15/6	3																			2	1					3	13	0	16	0.1875
Castilleja puberula	Guanella Pass	6	15/6	4																		1		2					3	13	0	16	0.1875
Castilleja puberula	Guanella Pass	2	15/6	1																									0	16	0	16	0
Castilleja puberula	Guanella Pass	2	15/6	2																									0	15	0	15	0
Castilleja puberula	Guanella Pass	2	15/6	3																									0	16	0	16	0
Castilleja puberula	Guanella Pass	2	15/6	4																				1					1	15	0	16	0.0625
Castilleja puberula	Guanella Pass	0	15/6	1																									0	15	1	15	0
Castilleja puberula	Guanella Pass	0	15/6	2																									0	16	0	16	0
Castilleja puberula	Guanella Pass	0	15/6	3																									0	16	0	16	0
Castilleja puberula	Guanella Pass	0	15/6	4																									0	16	0	16	0
Heterotheca pumila	Hoosier Pass	12	20/10	1	3	4	2			1	2	2																	14	0	2	14	1
Heterotheca pumila	Hoosier Pass	12	20/10	2	2	7	1			4		1		1															16	0	1	16	1
Heterotheca pumila	Hoosier Pass	12	20/10	3	3	5	1			5		2																	16	0	0	16	1
Heterotheca pumila	Hoosier Pass	12	20/10	4	4	4	2	1	1	2				1															15	0	1	15	1
Heterotheca pumila	Hoosier Pass	6	20/10	1						3	5	2		5															15	0	1	15	1
Heterotheca pumila	Hoosier Pass	6	20/10	2						9	3	1																	13	0	3	13	1
Heterotheca pumila	Hoosier Pass	6	20/10	3						7	1	3																	11	2	2	13	0.846154
Heterotheca pumila	Hoosier Pass	6	20/10	4						6	1	1		4															12	0	3	12	1
Heterotheca pumila	Hoosier Pass	2	20/10	1										13															13	0	3	13	1
Heterotheca pumila	Hoosier Pass	2	20/10	2										13	1					1									15	0	1	15	1
Heterotheca pumila	Hoosier Pass	2	20/10	3										15	1														16	0	0	16	1
Heterotheca pumila	Hoosier Pass	2	20/10	4										15															15	0	1	15	1
Heterotheca pumila	Hoosier Pass	0	20/10	1										15		1													16	0	0	16	1
Heterotheca pumila	Hoosier Pass	0	20/10	2										9		3	3												15	0	1	15	1
Heterotheca pumila	Hoosier Pass	0	20/10	3										12	1														13	3	0	16	0.8125
Heterotheca pumila	Hoosier Pass	0	20/10	4										11	3	2													16	1	0	17	0.941176
Heterotheca pumila	Hoosier Pass	12	15/6	1			11	2				1							1										15	0	1	15	1
Heterotheca pumila	Hoosier Pass	12	15/6	2			6	2	1	1	4										1	1							16	0	0	16	1
Heterotheca pumila	Hoosier Pass	12	15/6	3			13	1			2																		16	0	0	16	1
Heterotheca pumila	Hoosier Pass	12	15/6	4			5	1			3								4			1							14	0	1	14	1
Heterotheca pumila	Hoosier Pass	6	15/6	1							2	8							1			1	1	1					14	0	2	14	1
Heterotheca pumila	Hoosier Pass	6	15/6	2							4	9									1				1				15	0	1	15	1
Heterotheca pumila	Hoosier Pass	6	15/6	3							6	6	1						1		1		1						16	0	0	16	1
Heterotheca pumila	Hoosier Pass	6	15/6	4							5	4	1						3		1	1							15	0	1	15	1
Heterotheca pumila	Hoosier Pass	2	15/6	1															4		4	7	1						16	0	0	16	1
Heterotheca pumila	Hoosier Pass	2	15/6	2															6		2	7							15	0	1	15	1
Heterotheca pumila	Hoosier Pass	2	15/6	3															9		2	2	2						15	0	1	15	1
Heterotheca pumila	Hoosier Pass	2	15/6	4															7			5	2						14	0	1	14	1
Heterotheca pumila	Hoosier Pass	0	15/6	1																		2	5	5		1			13	3	0	16	0.8125
Heterotheca pumila	Hoosier Pass	0	15/6	2																			6	4	2	1			13	3	0	16	0.8125
Heterotheca pumila	Hoosier Pass	0	15/6	3																			10	2	2	1			15	1	0	16	0.9375
Heterotheca pumila	Hoosier Pass	0	15/6	4																		1	4	4	5	1		1	16	0	0	16	1
Ipomopsis globularis	Weston Pass	12	20/10	1						1		1		1				1			1								5	11	0	16	0.3125
Ipomopsis globularis	Weston Pass	12	20/10	2						1		1		1		1													4	11	1	15	0.266667
Ipomopsis globularis	Weston Pass	12	20/10	3								1			1	1													3	12	1	15	0.2
Ipomopsis globularis	Weston Pass	12	20/10	4													1												1	15	0	16	0.0625
Ipomopsis globularis	Weston Pass	6	20/10	1																	1								1	10	5	11	0.0909091
Ipomopsis globularis	Weston Pass	6	20/10	2																									0	14	2	14	0
Ipomopsis globularis	Weston Pass	6	20/10	3									1				1	1											3	11	2	14	0.214286
Ipomopsis globularis	Weston Pass	6	20/10	4														1											1	11	4	12	0.0833333
Ipomopsis globularis	Weston Pass	2	20/10	1										1		2													3	12	1	15	0.2
Ipomopsis globularis	Weston Pass	2	20/10	2											1	1		1		1									4	10	2	14	0.285714
Ipomopsis globularis	Weston Pass	2	20/10	3										1		1													2	9	5	11	0.181818
Ipomopsis globularis	Weston Pass	2	20/10	4																1									1	12	3	13	0.0769231
Ipomopsis globularis	Weston Pass	0	20/10	1														2											2	13	1	15	0.133333
Ipomopsis globularis	Weston Pass	0	20/10	2																									0	16	0	16	0
Ipomopsis globularis	Weston Pass	0	20/10	3																	1								1	12	3	13	0.0769231
Ipomopsis globularis	Weston Pass	0	20/10	4										1															1	15	0	16	0.0625
Ipomopsis globularis	Weston Pass	12	15/6	1									2						1										3	10	4	13	0.230769
Ipomopsis globularis	Weston Pass	12	15/6	2																									0	15	1	15	0
Ipomopsis globularis	Weston Pass	12	15/6	3																									0	14	2	14	0
Ipomopsis globularis	Weston Pass	12	15/6	4																									0	13	3	13	0
Ipomopsis globularis	Weston Pass	6	15/6	1																		1				1			2	12	2	14	0.142857
Ipomopsis globularis	Weston Pass	6	15/6	2																							1		1	14	1	15	0.0666667
Ipomopsis globularis	Weston Pass	6	15/6	3																									0	14	2	14	0
Ipomopsis globularis	Weston Pass	6	15/6	4																									0	14	2	14	0
Ipomopsis globularis	Weston Pass	2	15/6	1																									0	9	7	9	0
Ipomopsis globularis	Weston Pass	2	15/6	2																									0	14	2	14	0
Ipomopsis globularis	Weston Pass	2	15/6	3																								1	1	13	2	14	0.0714286
Ipomopsis globularis	Weston Pass	2	15/6	4																									0	13	3	13	0
Ipomopsis globularis	Weston Pass	0	15/6	1																									0	14	2	14	0
Ipomopsis globularis	Weston Pass	0	15/6	2																									0	15	1	15	0
Ipomopsis globularis	Weston Pass	0	15/6	3																				1					1	14	1	15	0.0666667
Ipomopsis globularis	Weston Pass	0	15/6	4																									0	14	2	14	0
Physaria alpina	Fourmile Creek	12	20/10	1										3	5														8	0	1	8	1
Physaria alpina	Fourmile Creek	12	20/10	2										3	6														9	0	0	9	1
Physaria alpina	Fourmile Creek	12	20/10	3							1			1	6	1													9	0	0	9	1
Physaria alpina	Fourmile Creek	12	20/10	4				1						3	5														9	0	0	9	1
Physaria alpina	Fourmile Creek	6	20/10	1										1	3	3	1												8	1	0	9	0.888889
Physaria alpina	Fourmile Creek	6	20/10	2										1	6	1					1								9	0	0	9	1
Physaria alpina	Fourmile Creek	6	20/10	3										2	4	3													9	0	0	9	1
Physaria alpina	Fourmile Creek	6	20/10	4										2	3	1				1									7	1	1	8	0.875
Physaria alpina	Fourmile Creek	2	20/10	1											1	2		3			2								8	1	0	9	0.888889
Physaria alpina	Fourmile Creek	2	20/10	2											3	4	2												9	0	0	9	1
Physaria alpina	Fourmile Creek	2	20/10	3											3	3	3												9	0	0	9	1
Physaria alpina	Fourmile Creek	2	20/10	4										1		3	2	2		1									9	0	0	9	1
Physaria alpina	Fourmile Creek	0	20/10	1												3	4			2									9	0	0	9	1
Physaria alpina	Fourmile Creek	0	20/10	2												4	1	3		1									9	0	0	9	1
Physaria alpina	Fourmile Creek	0	20/10	3												2	4	2			1								9	0	0	9	1
Physaria alpina	Fourmile Creek	0	20/10	4											1	5	1			2									9	0	0	9	1
Physaria alpina	Fourmile Creek	12	15/6	1																				1	1	1			3	5	1	8	0.375
Physaria alpina	Fourmile Creek	12	15/6	2																		1		1					2	7	0	9	0.222222
Physaria alpina	Fourmile Creek	12	15/6	3																					2				2	7	0	9	0.222222
Physaria alpina	Fourmile Creek	12	15/6	4																			1	1		1	1	1	5	4	0	9	0.555556
Physaria alpina	Fourmile Creek	6	15/6	1																							1		1	8	0	9	0.111111
Physaria alpina	Fourmile Creek	6	15/6	2																							1		1	8	0	9	0.111111
Physaria alpina	Fourmile Creek	6	15/6	3																					1	2	1	1	5	4	0	9	0.555556
Physaria alpina	Fourmile Creek	6	15/6	4																									0	9	0	9	0
Physaria alpina	Fourmile Creek	2	15/6	1																									0	9	0	9	0
Physaria alpina	Fourmile Creek	2	15/6	2																				1					1	8	0	9	0.111111
Physaria alpina	Fourmile Creek	2	15/6	3																								1	1	8	0	9	0.111111
Physaria alpina	Fourmile Creek	2	15/6	4																									0	9	0	9	0
Physaria alpina	Fourmile Creek	0	15/6	1																								1	1	8	0	9	0.111111
Physaria alpina	Fourmile Creek	0	15/6	2																									0	9	0	9	0
Physaria alpina	Fourmile Creek	0	15/6	3																									0	9	0	9	0
Physaria alpina	Fourmile Creek	0	15/6	4																									0	9	0	9	0
Saussurea weberi	Hoosier Pass	12	20/10	1											3	3	1			1									8	1	0	9	0.888889
Saussurea weberi	Hoosier Pass	12	20/10	2										3	6														9	0	0	9	1
Saussurea weberi	Hoosier Pass	12	20/10	3								1		1	5		1												8	1	0	9	0.888889
Saussurea weberi	Hoosier Pass	12	20/10	4								1		1	7														9	0	0	9	1
Saussurea weberi	Hoosier Pass	6	20/10	1								1			7														8	1	0	9	0.888889
Saussurea weberi	Hoosier Pass	6	20/10	2								1		1	6														8	1	0	9	0.888889
Saussurea weberi	Hoosier Pass	6	20/10	3								1			2	2	1	1											7	1	1	8	0.875
Saussurea weberi	Hoosier Pass	6	20/10	4											4	3	1												8	1	0	9	0.888889
Saussurea weberi	Hoosier Pass	2	20/10	1											5	2	1												8	0	1	8	1
Saussurea weberi	Hoosier Pass	2	20/10	2											6	2				1									9	0	0	9	1
Saussurea weberi	Hoosier Pass	2	20/10	3											5	3													8	1	0	9	0.888889
Saussurea weberi	Hoosier Pass	2	20/10	4											4	3	1												8	1	0	9	0.888889
Saussurea weberi	Hoosier Pass	0	20/10	1													2	3		2	1								8	1	0	9	0.888889
Saussurea weberi	Hoosier Pass	0	20/10	2														2			1								3	4	0	7	0.428571
Saussurea weberi	Hoosier Pass	0	20/10	3														3		1									4	5	0	9	0.444444
Saussurea weberi	Hoosier Pass	0	20/10	4													2	2		3									7	2	0	9	0.777778
Saussurea weberi	Hoosier Pass	12	15/6	1					1																1		2		4	5	0	9	0.444444
Saussurea weberi	Hoosier Pass	12	15/6	2																					1	1			2	6	1	8	0.25
Saussurea weberi	Hoosier Pass	12	15/6	3																						1			1	8	0	9	0.111111
Saussurea weberi	Hoosier Pass	12	15/6	4															1					1				1	3	6	0	9	0.333333
Saussurea weberi	Hoosier Pass	6	15/6	1									1						1										2	7	0	9	0.222222
Saussurea weberi	Hoosier Pass	6	15/6	2																						1	1		2	7	0	9	0.222222
Saussurea weberi	Hoosier Pass	6	15/6	3																						2	2		4	5	0	9	0.444444
Saussurea weberi	Hoosier Pass	6	15/6	4																			1		1	2		1	5	3	1	8	0.625
Saussurea weberi	Hoosier Pass	2	15/6	1																				1	2	3		1	7	2	0	9	0.777778
Saussurea weberi	Hoosier Pass	2	15/6	2																					2		1	1	4	5	0	9	0.444444
Saussurea weberi	Hoosier Pass	2	15/6	3																		1			1	1			3	4	2	7	0.428571
Saussurea weberi	Hoosier Pass	2	15/6	4																					1	2	1		4	5	0	9	0.444444
Saussurea weberi	Hoosier Pass	0	15/6	1																									0	7	2	7	0
Saussurea weberi	Hoosier Pass	0	15/6	2																								1	1	8	0	9	0.111111
Saussurea weberi	Hoosier Pass	0	15/6	3																									0	9	0	9	0
Saussurea weberi	Hoosier Pass	0	15/6	4																									0	9	0	9	0

## Sheet: strat_germ
Species	Population	Strat Length	Inc Temp	Replicate	2019-03-08	2019-03-15	2019-03-22	2019-03-29	2019-04-05	2019-04-19	2019-04-26	2019-05-10	2019-05-17	2019-05-19	2019-05-21	2019-05-23	2019-05-25	2019-05-27	2019-05-28	2019-05-29	2019-05-31	Total Germ	Viable	Dead	Total Viable	VAG
Castilleja puberula	Beaver Creek	12	20/10	1			5			1		1	1									8	3	4	11	0.727273
Castilleja puberula	Beaver Creek	12	20/10	2		2				1	1		2									6	6	1	12	0.5
Castilleja puberula	Beaver Creek	12	20/10	3		2				2		2										6	8	1	14	0.428571
Castilleja puberula	Beaver Creek	12	20/10	4		1				3		2										6	6	1	12	0.5
Castilleja puberula	Beaver Creek	6	20/10	1								1										1	11	0	12	0.0833333
Castilleja puberula	Beaver Creek	6	20/10	2							2											2	10	2	12	0.166667
Castilleja puberula	Beaver Creek	6	20/10	3							2											2	10	1	12	0.166667
Castilleja puberula	Beaver Creek	6	20/10	4							1	1										2	12	0	14	0.142857
Castilleja puberula	Beaver Creek	2	20/10	1																		0	14	0	14	0
Castilleja puberula	Beaver Creek	2	20/10	2																		0	12	1	12	0
Castilleja puberula	Beaver Creek	2	20/10	3																		0	13	2	13	0
Castilleja puberula	Beaver Creek	2	20/10	4																		0	12	0	12	0
Castilleja puberula	Beaver Creek	0	20/10	1																		0	15	1	15	0
Castilleja puberula	Beaver Creek	0	20/10	2																		0	16	0	16	0
Castilleja puberula	Beaver Creek	0	20/10	3																		0	15	1	15	0
Castilleja puberula	Beaver Creek	0	20/10	4																		0	14	2	14	0
Castilleja puberula	Beaver Creek	12	15/6	1						1		2							1		2	6	7	1	13	0.461538
Castilleja puberula	Beaver Creek	12	15/6	2				1				1							1			3	7	1	10	0.3
Castilleja puberula	Beaver Creek	12	15/6	3								2	2								3	7	3	2	10	0.7
Castilleja puberula	Beaver Creek	12	15/6	4					1			2	1						2			6	6	1	12	0.5
Castilleja puberula	Beaver Creek	6	15/6	1																		0	13	1	13	0
Castilleja puberula	Beaver Creek	6	15/6	2								1							3			4	10	1	14	0.285714
Castilleja puberula	Beaver Creek	6	15/6	3																		0	10	1	10	0
Castilleja puberula	Beaver Creek	6	15/6	4															1			1	13	0	14	0.0714286
Castilleja puberula	Beaver Creek	2	15/6	1																		0	12	0	12	0
Castilleja puberula	Beaver Creek	2	15/6	2																		0	13	1	13	0
Castilleja puberula	Beaver Creek	2	15/6	3																		0	14	0	14	0
Castilleja puberula	Beaver Creek	2	15/6	4																		0	15	1	15	0
Castilleja puberula	Beaver Creek	0	15/6	1																		0	15	1	15	0
Castilleja puberula	Beaver Creek	0	15/6	2																		0	15	0	15	0
Castilleja puberula	Beaver Creek	0	15/6	3																		0	16	0	16	0
Castilleja puberula	Beaver Creek	0	15/6	4																		0	14	1	14	0
Castilleja puberula	Guanella Pass	12	20/10	1						6	1	6	1									14	1	1	15	0.933333
Castilleja puberula	Guanella Pass	12	20/10	2						2	1	9										12	2	0	14	0.857143
Castilleja puberula	Guanella Pass	12	20/10	3						1	1	7	4									13	0	0	13	1
Castilleja puberula	Guanella Pass	12	20/10	4					1		2	4	1									8	0	0	8	1
Castilleja puberula	Guanella Pass	6	20/10	1																		0	12	0	12	0
Castilleja puberula	Guanella Pass	6	20/10	2								1										1	8	1	9	0.111111
Castilleja puberula	Guanella Pass	6	20/10	3																		0	10	0	10	0
Castilleja puberula	Guanella Pass	6	20/10	4								1										1	9	2	10	0.1
Castilleja puberula	Guanella Pass	2	20/10	1																		0	13	0	13	0
Castilleja puberula	Guanella Pass	2	20/10	2																		0	8	0	8	0
Castilleja puberula	Guanella Pass	2	20/10	3																		0	8	0	8	0
Castilleja puberula	Guanella Pass	2	20/10	4																		0	10	0	10	0
Castilleja puberula	Guanella Pass	0	20/10	1																		0	16	0	16	0
Castilleja puberula	Guanella Pass	0	20/10	2																		0	16	0	16	0
Castilleja puberula	Guanella Pass	0	20/10	3																		0	16	0	16	0
Castilleja puberula	Guanella Pass	0	20/10	4																		0	16	0	16	0
Castilleja puberula	Guanella Pass	12	15/6	1								2							7		3	12	2	0	14	0.857143
Castilleja puberula	Guanella Pass	12	15/6	2									1						6		4	11	4	0	15	0.733333
Castilleja puberula	Guanella Pass	12	15/6	3															8		1	9	1	2	10	0.9
Castilleja puberula	Guanella Pass	12	15/6	4							1	2							8			11	3	0	14	0.785714
Castilleja puberula	Guanella Pass	6	15/6	1																		0	10	1	10	0
Castilleja puberula	Guanella Pass	6	15/6	2																		0	14	0	14	0
Castilleja puberula	Guanella Pass	6	15/6	3																		0	13	0	13	0
Castilleja puberula	Guanella Pass	6	15/6	4																		0	13	0	13	0
Castilleja puberula	Guanella Pass	2	15/6	1																		0	16	0	16	0
Castilleja puberula	Guanella Pass	2	15/6	2																		0	15	0	15	0
Castilleja puberula	Guanella Pass	2	15/6	3																		0	16	0	16	0
Castilleja puberula	Guanella Pass	2	15/6	4																		0	15	0	15	0
Castilleja puberula	Guanella Pass	0	15/6	1																		0	15	1	15	0
Castilleja puberula	Guanella Pass	0	15/6	2																		0	16	0	16	0
Castilleja puberula	Guanella Pass	0	15/6	3																		0	16	0	16	0
Castilleja puberula	Guanella Pass	0	15/6	4																		0	16	0	16	0
Heterotheca pumila	Hoosier Pass	12	20/10	1	3	4	2			1	2	2										14	0	2	14	1
Heterotheca pumila	Hoosier Pass	12	20/10	2	2	7	1			4		1										15	0	1	15	1
Heterotheca pumila	Hoosier Pass	12	20/10	3	3	5	1			5		2										16	0	0	16	1
Heterotheca pumila	Hoosier Pass	12	20/10	4	4	4	2	1	1	2												14	0	1	14	1
Heterotheca pumila	Hoosier Pass	6	20/10	1						3	5	2										10	0	1	10	1
Heterotheca pumila	Hoosier Pass	6	20/10	2						9	3	1										13	0	3	13	1
Heterotheca pumila	Hoosier Pass	6	20/10	3						7	1	3										11	2	2	13	0.846154
Heterotheca pumila	Hoosier Pass	6	20/10	4						6	1	1										8	0	3	8	1
Heterotheca pumila	Hoosier Pass	2	20/10	1																		0	0	3	0	#DIV/0!
Heterotheca pumila	Hoosier Pass	2	20/10	2																		0	0	1	0	#DIV/0!
Heterotheca pumila	Hoosier Pass	2	20/10	3																		0	0	0	0	#DIV/0!
Heterotheca pumila	Hoosier Pass	2	20/10	4																		0	0	1	0	#DIV/0!
Heterotheca pumila	Hoosier Pass	0	20/10	1																		0	0	0	0	#DIV/0!
Heterotheca pumila	Hoosier Pass	0	20/10	2																		0	0	1	0	#DIV/0!
Heterotheca pumila	Hoosier Pass	0	20/10	3																		0	3	0	3	0
Heterotheca pumila	Hoosier Pass	0	20/10	4																		0	1	0	1	0
Heterotheca pumila	Hoosier Pass	12	15/6	1			11	2				1							1			15	0	1	15	1
Heterotheca pumila	Hoosier Pass	12	15/6	2			6	2	1	1	4										1	15	0	0	15	1
Heterotheca pumila	Hoosier Pass	12	15/6	3			13	1			2											16	0	0	16	1
Heterotheca pumila	Hoosier Pass	12	15/6	4			5	1			3								4			13	0	1	13	1
Heterotheca pumila	Hoosier Pass	6	15/6	1							2	8							1			11	0	2	11	1
Heterotheca pumila	Hoosier Pass	6	15/6	2							4	9									1	14	0	1	14	1
Heterotheca pumila	Hoosier Pass	6	15/6	3							6	6	1						1		1	15	0	0	15	1
Heterotheca pumila	Hoosier Pass	6	15/6	4							5	4	1						3		1	14	0	1	14	1
Heterotheca pumila	Hoosier Pass	2	15/6	1															4		4	8	0	0	8	1
Heterotheca pumila	Hoosier Pass	2	15/6	2															6		2	8	0	1	8	1
Heterotheca pumila	Hoosier Pass	2	15/6	3															9		2	11	0	1	11	1
Heterotheca pumila	Hoosier Pass	2	15/6	4															7			7	0	1	7	1
Heterotheca pumila	Hoosier Pass	0	15/6	1																		0	3	0	3	0
Heterotheca pumila	Hoosier Pass	0	15/6	2																		0	3	0	3	0
Heterotheca pumila	Hoosier Pass	0	15/6	3																		0	1	0	1	0
Heterotheca pumila	Hoosier Pass	0	15/6	4																		0	0	0	0	#DIV/0!
Ipomopsis globularis	Weston Pass	12	20/10	1						1		1										2	11	0	13	0.153846
Ipomopsis globularis	Weston Pass	12	20/10	2						1		1										2	11	1	13	0.153846
Ipomopsis globularis	Weston Pass	12	20/10	3								1										1	12	1	13	0.0769231
Ipomopsis globularis	Weston Pass	12	20/10	4																		0	15	0	15	0
Ipomopsis globularis	Weston Pass	6	20/10	1																		0	10	5	10	0
Ipomopsis globularis	Weston Pass	6	20/10	2																		0	14	2	14	0
Ipomopsis globularis	Weston Pass	6	20/10	3									1									1	11	2	12	0.0833333
Ipomopsis globularis	Weston Pass	6	20/10	4																		0	11	4	11	0
Ipomopsis globularis	Weston Pass	2	20/10	1																		0	12	1	12	0
Ipomopsis globularis	Weston Pass	2	20/10	2																		0	10	2	10	0
Ipomopsis globularis	Weston Pass	2	20/10	3																		0	9	5	9	0
Ipomopsis globularis	Weston Pass	2	20/10	4																		0	12	3	12	0
Ipomopsis globularis	Weston Pass	0	20/10	1																		0	13	1	13	0
Ipomopsis globularis	Weston Pass	0	20/10	2																		0	16	0	16	0
Ipomopsis globularis	Weston Pass	0	20/10	3																		0	12	3	12	0
Ipomopsis globularis	Weston Pass	0	20/10	4																		0	15	0	15	0
Ipomopsis globularis	Weston Pass	12	15/6	1									2									2	10	4	12	0.166667
Ipomopsis globularis	Weston Pass	12	15/6	2																		0	15	1	15	0
Ipomopsis globularis	Weston Pass	12	15/6	3																		0	14	2	14	0
Ipomopsis globularis	Weston Pass	12	15/6	4																		0	13	3	13	0
Ipomopsis globularis	Weston Pass	6	15/6	1																		0	12	2	12	0
Ipomopsis globularis	Weston Pass	6	15/6	2																		0	14	1	14	0
Ipomopsis globularis	Weston Pass	6	15/6	3																		0	14	2	14	0
Ipomopsis globularis	Weston Pass	6	15/6	4																		0	14	2	14	0
Ipomopsis globularis	Weston Pass	2	15/6	1																		0	9	7	9	0
Ipomopsis globularis	Weston Pass	2	15/6	2																		0	14	2	14	0
Ipomopsis globularis	Weston Pass	2	15/6	3																		0	13	2	13	0
Ipomopsis globularis	Weston Pass	2	15/6	4																		0	13	3	13	0
Ipomopsis globularis	Weston Pass	0	15/6	1																		0	14	2	14	0
Ipomopsis globularis	Weston Pass	0	15/6	2																		0	15	1	15	0
Ipomopsis globularis	Weston Pass	0	15/6	3																		0	14	1	14	0
Ipomopsis globularis	Weston Pass	0	15/6	4																		0	14	2	14	0
Physaria alpina	Fourmile Creek	12	20/10	1																		0	0	1	0	#DIV/0!
Physaria alpina	Fourmile Creek	12	20/10	2																		0	0	0	0	#DIV/0!
Physaria alpina	Fourmile Creek	12	20/10	3							1											1	0	0	1	1
Physaria alpina	Fourmile Creek	12	20/10	4				1														1	0	0	1	1
Physaria alpina	Fourmile Creek	6	20/10	1																		0	1	0	1	0
Physaria alpina	Fourmile Creek	6	20/10	2																		0	0	0	0	#DIV/0!
Physaria alpina	Fourmile Creek	6	20/10	3																		0	0	0	0	#DIV/0!
Physaria alpina	Fourmile Creek	6	20/10	4																		0	1	1	1	0
Physaria alpina	Fourmile Creek	2	20/10	1																		0	1	0	1	0
Physaria alpina	Fourmile Creek	2	20/10	2																		0	0	0	0	#DIV/0!
Physaria alpina	Fourmile Creek	2	20/10	3																		0	0	0	0	#DIV/0!
Physaria alpina	Fourmile Creek	2	20/10	4																		0	0	0	0	#DIV/0!
Physaria alpina	Fourmile Creek	0	20/10	1																		0	0	0	0	#DIV/0!
Physaria alpina	Fourmile Creek	0	20/10	2																		0	0	0	0	#DIV/0!
Physaria alpina	Fourmile Creek	0	20/10	3																		0	0	0	0	#DIV/0!
Physaria alpina	Fourmile Creek	0	20/10	4																		0	0	0	0	#DIV/0!
Physaria alpina	Fourmile Creek	12	15/6	1																		0	5	1	5	0
Physaria alpina	Fourmile Creek	12	15/6	2																		0	7	0	7	0
Physaria alpina	Fourmile Creek	12	15/6	3																		0	7	0	7	0
Physaria alpina	Fourmile Creek	12	15/6	4																		0	4	0	4	0
Physaria alpina	Fourmile Creek	6	15/6	1																		0	8	0	8	0
Physaria alpina	Fourmile Creek	6	15/6	2																		0	8	0	8	0
Physaria alpina	Fourmile Creek	6	15/6	3																		0	4	0	4	0
Physaria alpina	Fourmile Creek	6	15/6	4																		0	9	0	9	0
Physaria alpina	Fourmile Creek	2	15/6	1																		0	9	0	9	0
Physaria alpina	Fourmile Creek	2	15/6	2																		0	8	0	8	0
Physaria alpina	Fourmile Creek	2	15/6	3																		0	8	0	8	0
Physaria alpina	Fourmile Creek	2	15/6	4																		0	9	0	9	0
Physaria alpina	Fourmile Creek	0	15/6	1																		0	8	0	8	0
Physaria alpina	Fourmile Creek	0	15/6	2																		0	9	0	9	0
Physaria alpina	Fourmile Creek	0	15/6	3																		0	9	0	9	0
Physaria alpina	Fourmile Creek	0	15/6	4																		0	9	0	9	0
Saussurea weberi	Hoosier Pass	12	20/10	1																		0	1	0	1	0
Saussurea weberi	Hoosier Pass	12	20/10	2																		0	0	0	0	#DIV/0!
Saussurea weberi	Hoosier Pass	12	20/10	3								1										1	1	0	2	0.5
Saussurea weberi	Hoosier Pass	12	20/10	4								1										1	0	0	1	1
Saussurea weberi	Hoosier Pass	6	20/10	1								1										1	1	0	2	0.5
Saussurea weberi	Hoosier Pass	6	20/10	2								1										1	1	0	2	0.5
Saussurea weberi	Hoosier Pass	6	20/10	3								1										1	1	1	2	0.5
Saussurea weberi	Hoosier Pass	6	20/10	4																		0	1	0	1	0
Saussurea weberi	Hoosier Pass	2	20/10	1																		0	0	1	0	#DIV/0!
Saussurea weberi	Hoosier Pass	2	20/10	2																		0	0	0	0	#DIV/0!
Saussurea weberi	Hoosier Pass	2	20/10	3																		0	1	0	1	0
Saussurea weberi	Hoosier Pass	2	20/10	4																		0	1	0	1	0
Saussurea weberi	Hoosier Pass	0	20/10	1																		0	1	0	1	0
Saussurea weberi	Hoosier Pass	0	20/10	2																		0	4	0	4	0
Saussurea weberi	Hoosier Pass	0	20/10	3																		0	5	0	5	0
Saussurea weberi	Hoosier Pass	0	20/10	4																3		3	2	0	5	0.6
Saussurea weberi	Hoosier Pass	12	15/6	1					1													1	5	0	6	0.166667
Saussurea weberi	Hoosier Pass	12	15/6	2																		0	6	1	6	0
Saussurea weberi	Hoosier Pass	12	15/6	3																		0	8	0	8	0
Saussurea weberi	Hoosier Pass	12	15/6	4															1			1	6	0	7	0.142857
Saussurea weberi	Hoosier Pass	6	15/6	1									1						1			2	7	0	9	0.222222
Saussurea weberi	Hoosier Pass	6	15/6	2																		0	7	0	7	0
Saussurea weberi	Hoosier Pass	6	15/6	3																		0	5	0	5	0
Saussurea weberi	Hoosier Pass	6	15/6	4																		0	3	1	3	0
Saussurea weberi	Hoosier Pass	2	15/6	1																		0	2	0	2	0
Saussurea weberi	Hoosier Pass	2	15/6	2																		0	5	0	5	0
Saussurea weberi	Hoosier Pass	2	15/6	3																		0	4	2	4	0
Saussurea weberi	Hoosier Pass	2	15/6	4																		0	5	0	5	0
Saussurea weberi	Hoosier Pass	0	15/6	1																		0	7	2	7	0
Saussurea weberi	Hoosier Pass	0	15/6	2																		0	8	0	8	0
Saussurea weberi	Hoosier Pass	0	15/6	3																		0	9	0	9	0
Saussurea weberi	Hoosier Pass	0	15/6	4																		0	9	0	9	0
