# Supplementary material for: Can alpine plant species “bank” on conservation?: Using artificial aging to understand seed longevity
Source: Appl Plant Sci. 2022 Sep 30;10(5):e11493. doi: 10.1002/aps3.11493 (PMC9575086; doi:10.1002/aps3.11493)
Supplement: Supplementary file 2 — Appendix S2. Data set of raw seed longevity results. [file APS3-10-e11493-s001.xlsx]

## Sheet: Longevity_Exp
Seglias—Applications in Plant Sciences 2022 10(5)—Data Supplement S2
DOI 10.1002/aps3.11493
APPENDIX S2. Data set of raw seed longevity results.
Species	Replicate	Day	Total Germ	Viable	Dead	Total Viable	VAG
Castilleja puberula	1	1	43	7	0	50	0.86
Castilleja puberula	2	3	41	7	2	48	0.854167
Castilleja puberula	3	5	33	12	5	45	0.733333
Castilleja puberula	4	10	12	36	2	48	0.25
Castilleja puberula	5	17	1	33	16	34	0.0294118
Castilleja puberula	6	25	0			50	0
Castilleja puberula	7	35					#DIV/0!
Castilleja puberula	8	49					#DIV/0!
Castilleja puberula	9	75					#DIV/0!
Castilleja puberula	10	101					#DIV/0!
Heterotheca pumila	1	1	39	7	4	46	0.847826
Heterotheca pumila	2	3	47	2	1	49	0.959184
Heterotheca pumila	3	5	40	8	2	48	0.833333
Heterotheca pumila	4	10	16	34	0	50	0.32
Heterotheca pumila	5	17	1	12	37	13	0.0769231
Heterotheca pumila	6	25	0	48	2	48	0
Heterotheca pumila	7	35	0			50	0
Heterotheca pumila	8	49					#DIV/0!
Heterotheca pumila	9	75					#DIV/0!
Heterotheca pumila	10	101					#DIV/0!
Heterotheca villosa	1	1	31	8	12	39	0.794872
Heterotheca villosa	2	3	22	5	21	27	0.814815
Heterotheca villosa	3	5	24	5	21	29	0.827586
Heterotheca villosa	4	10	21	16	13	37	0.567568
Heterotheca villosa	5	17	2	8	40	10	0.2
Heterotheca villosa	6	25	0	11	15	11	0
Heterotheca villosa	7	35	0			50	0
Heterotheca villosa	8	49					#DIV/0!
Heterotheca villosa	9	75					#DIV/0!
Heterotheca villosa	10	101					#DIV/0!
Physaria alpina	1	1	38	9	3	47	0.808511
Physaria alpina	2	3	29	12	9	41	0.707317
Physaria alpina	3	5	31	18	1	49	0.632653
Physaria alpina	4	10	6	28	16	34	0.176471
Physaria alpina	5	17	1	41	8	42	0.0238095
Physaria alpina	6	25	0	42	8	42	0
Physaria alpina	7	35	0			50	0
Physaria alpina	8	49					#DIV/0!
Physaria alpina	9	75					#DIV/0!
Physaria alpina	10	101					#DIV/0!
Saussurea weberi	1	1	47	0	3	47	1
Saussurea weberi	2	3	38	11	1	49	0.77551
Saussurea weberi	3	5	16	30	4	46	0.347826
Saussurea weberi	4	25	0	50	0	50	0
Saussurea weberi	5	49					#DIV/0!
Saussurea weberi	6	75					#DIV/0!
Saussurea weberi	7	101					#DIV/0!
